# Supplementary material for: Unlocking the Luminescent Potential of Fish-Scale-Derived Carbon Nanoparticles for Multicolor Conversion
Source: Int J Mol Sci. 2024 Oct 11;25(20):10929. doi: 10.3390/ijms252010929 (PMC11507599; doi:10.3390/ijms252010929)
Supplement: Supplementary file 1 [file ijms-25-10929-s001.zip]

Archive with 1 entries (1 files):
- ijms-3232495-supplementary.pdf
